# Supplementary material for: Associations Between Carbohydrate Intake Behaviours and Glycaemia in Gestational Diabetes: A Prospective Observational Study
Source: Nutrients. 2025 Jan 22;17(3):400. doi: 10.3390/nu17030400 (PMC11819901; doi:10.3390/nu17030400)
Supplement: Supplementary file 1 [file nutrients-17-00400-s001.zip]

Archive with 2 entries (2 files):
- Supplementary Materials Table S1-S5.pdf
- Supplementary Materials Table S6. Food and SMBG Diary.pdf
